# Supplementary material for: Lifestyle Factors Influencing Metabolic Syndrome after Adjusting for Socioeconomic Status and Female Reproductive Health Indicators: A National Representative Survey in Korean Pre- and Postmenopausal Women
Source: Healthcare (Basel). 2024 Apr 12;12(8):821. doi: 10.3390/healthcare12080821 (PMC11050311; doi:10.3390/healthcare12080821)
Supplement: Supplementary file 1 [file healthcare-12-00821-s001.zip]

Archive with 1 entries (1 files):
- healthcare-2927699-supplementary.pdf
